# Supplementary material for: Metabolomic Profiling Reveals the Quality Variations in Citri Reticulatae Pericarpium (Citrus reticulata Blanco cv. Chachiensis) with Different Storage Ages in Response to “Candidatus Liberibacter Asiaticus” Infection
Source: Foods. 2024 Mar 8;13(6):827. doi: 10.3390/foods13060827 (PMC10969107; doi:10.3390/foods13060827)
Supplement: Supplementary file 1 [file foods-13-00827-s001.zip]

Archive with 1 entries (1 files):
- foods-2884644-supplementary.pdf
